# Supplementary material for: Controlling Nano-to-Microscale Multilevel Architecture in Polymeric Microfibers through Polymerization-Induced Spontaneous Phase Separation
Source: Polymers (Basel). 2023 May 31;15(11):2537. doi: 10.3390/polym15112537 (PMC10255670; doi:10.3390/polym15112537)
Supplement: Supplementary file 1 [file polymers-15-02537-s001.zip]

Archive with 6 entries (6 files):
- MovieS1.mpg
- MovieS2.mpg
- MovieS3.mpg
- MovieS4.mpg
- MovieS5.mpg
- SI.pdf
